# Supplementary material for: ﻿Formosaniaimmaculata, a new species of hillstream loach (Teleostei, Cypriniformes, Gastromyzontidae) from the Ou-Jiang River, Southeast China
Source: Zookeys. 2023 Oct 16;1182:207–21. doi: 10.3897/zookeys.1182.104240 (PMC10594117; doi:10.3897/zookeys.1182.104240)
Supplement: XML Treatment for Formosania immaculata [file zookeys.1182.104240-treatment1.xml]

<!DOCTYPE tp:taxon-treatment
  PUBLIC "-//TaxonX//DTD Taxonomic Treatment Publishing DTD v0 20100105//EN" "tax-treatment-NSO.dtd">
<tp:taxon-treatment xmlns:tp="http://www.plazi.org/taxpub"><tp:treatment-meta><kwd-group><label>Taxon classification</label><kwd>
                  <named-content content-type="kingdom">Animalia</named-content>
                </kwd><kwd>
                  <named-content content-type="order">Cypriniformes</named-content>
                </kwd><kwd>
                  <named-content content-type="family">Gastromyzontidae</named-content>
                </kwd></kwd-group><mixed-citation publication-type="journal"><person-group><name><surname>Sun</surname><given-names>Wei</given-names></name><name><surname>Zhou</surname><given-names>Jia-Jun</given-names></name><name><surname>Yang</surname><given-names>Jin-Quan</given-names></name></person-group><article-title>﻿<italic><tp:taxon-name><tp:taxon-name-part taxon-name-part-type="genus" reg="Formosania">Formosania</tp:taxon-name-part><tp:taxon-name-part taxon-name-part-type="species" reg="immaculata">immaculata</tp:taxon-name-part></tp:taxon-name></italic>, a new species of hillstream loach (<tp:taxon-name><tp:taxon-name-part taxon-name-part-type="subclass">Teleostei</tp:taxon-name-part></tp:taxon-name>, <tp:taxon-name><tp:taxon-name-part taxon-name-part-type="order">Cypriniformes</tp:taxon-name-part></tp:taxon-name>, <tp:taxon-name><tp:taxon-name-part taxon-name-part-type="family">Gastromyzontidae</tp:taxon-name-part></tp:taxon-name>) from the Ou-Jiang River, Southeast China</article-title><source>Zookeys</source><day>16</day><month>10</month><year>2023</year><volume>1182</volume><fpage>207</fpage><lpage>221</lpage><pub-id pub-id-type="doi">10.3897/zookeys.1182.104240</pub-id></mixed-citation></tp:treatment-meta><tp:nomenclature><label>﻿</label><tp:taxon-name>
                <object-id xmlns:xlink="http://www.w3.org/1999/xlink" content-type="arpha" xlink:type="simple">3B11900F-CA04-5EF8-8D7B-C3278F4771FB</object-id>
                <tp:taxon-name-part taxon-name-part-type="genus" reg="Formosania">Formosania</tp:taxon-name-part>
                <tp:taxon-name-part taxon-name-part-type="species" reg="immaculata">immaculata</tp:taxon-name-part>
                <object-id xmlns:xlink="http://www.w3.org/1999/xlink" content-type="zoobank" xlink:type="simple">https://zoobank.org/E62FDC2E-148C-45B3-8BC1-2AD18C2B486A</object-id>
              </tp:taxon-name><tp:taxon-authority>Sun, Zhou &amp; Yang</tp:taxon-authority><tp:taxon-status xmlns:xlink="http://www.w3.org/1999/xlink" xlink:type="simple">sp. nov.</tp:taxon-status><xref ref-type="fig" rid="F1">Figs 1</xref><xref ref-type="fig" rid="F5">, 2A</xref><xref ref-type="fig" rid="F3">, 5</xref></tp:nomenclature><tp:treatment-sec sec-type="type material" id="SECID0E3AAG"><title>Type material.</title><p><bold><italic>Holotype</italic>.</bold> SHOU2021060325, 87.9 mm total length (<abbrev xmlns:xlink="http://www.w3.org/1999/xlink" xlink:title="total length" id="ABBRID0EHBAG" xlink:type="simple">TL</abbrev>), 77.4 mm standard length (<abbrev xmlns:xlink="http://www.w3.org/1999/xlink" xlink:title="standard length" id="ABBRID0ELBAG" xlink:type="simple">SL</abbrev>), adult collected by Jia-Jun Zhou and Wei Sun on June 28, 2021, in Wuyi County, Jinhua City, Zhejiang Province, China (<named-content xmlns:xlink="http://www.w3.org/1999/xlink" content-type="dwc:verbatimCoordinates" xlink:type="simple"><named-content content-type="geo-json" specific-use="{&#34;type&#34;:&#34;Point&#34;,&#34;coordinates&#34;:[119.493900,28.717900]}" id="NCID0ESBAG" xlink:type="simple">28.7179°N, 119.4939°E</named-content></named-content>; c. 882 m a.s.l.).</p><p><bold><italic>Paratypes</italic>.</bold> Twelve specimens from the same locality as the holotype, SHOU2021060326-060337, 43.2–68.7 mm <abbrev xmlns:xlink="http://www.w3.org/1999/xlink" xlink:title="standard length" id="ABBRID0E5BAG" xlink:type="simple">SL</abbrev>, were collected by Wei Sun and Jia-Jun Zhou on June 28, 2021.</p></tp:treatment-sec><tp:treatment-sec sec-type="description" id="SECID0ECCAG"><title>Description.</title><p>Morphometric measurements for the specimens examined are given in Table <xref ref-type="table" rid="T2">2</xref>. See Fig. <xref ref-type="fig" rid="F1">1A–C</xref> for lateral, dorsal, and ventral views of the body and Fig. <xref ref-type="fig" rid="F5">2A</xref> for its mouthpart structures.</p><table-wrap id="T2" position="float" orientation="portrait"><label>Table 2.</label><caption><p>Morphometric measurements and meristic counts for <italic><tp:taxon-name><tp:taxon-name-part taxon-name-part-type="genus" reg="Formosania">Formosania</tp:taxon-name-part><tp:taxon-name-part taxon-name-part-type="species" reg="immaculata">immaculata</tp:taxon-name-part></tp:taxon-name></italic> sp. nov., <italic><tp:taxon-name><tp:taxon-name-part taxon-name-part-type="genus" reg="Formosania">F.</tp:taxon-name-part><tp:taxon-name-part taxon-name-part-type="species" reg="davidi">davidi</tp:taxon-name-part></tp:taxon-name></italic>, <italic><tp:taxon-name><tp:taxon-name-part taxon-name-part-type="genus" reg="Formosania">F.</tp:taxon-name-part><tp:taxon-name-part taxon-name-part-type="species" reg="fasciolata">fasciolata</tp:taxon-name-part></tp:taxon-name></italic> and <italic><tp:taxon-name><tp:taxon-name-part taxon-name-part-type="genus" reg="Formosania">F.</tp:taxon-name-part><tp:taxon-name-part taxon-name-part-type="species" reg="galericula">galericula</tp:taxon-name-part></tp:taxon-name></italic>.</p></caption><table id="TID0EEOBG" rules="all"><tbody><tr><th rowspan="3" colspan="1">Characters</th><th rowspan="1" colspan="3"><italic><tp:taxon-name><tp:taxon-name-part taxon-name-part-type="genus" reg="Formosania">F.</tp:taxon-name-part><tp:taxon-name-part taxon-name-part-type="species" reg="immaculata">immaculata</tp:taxon-name-part></tp:taxon-name></italic> sp.nov. (<italic>N</italic>=13)</th><th rowspan="2" colspan="2"><italic><tp:taxon-name><tp:taxon-name-part taxon-name-part-type="genus" reg="Formosania">F.</tp:taxon-name-part><tp:taxon-name-part taxon-name-part-type="species" reg="davidi">davidi</tp:taxon-name-part></tp:taxon-name></italic> (<italic>N</italic>=15)</th><th rowspan="2" colspan="2"><italic><tp:taxon-name><tp:taxon-name-part taxon-name-part-type="genus" reg="Formosania">F.</tp:taxon-name-part><tp:taxon-name-part taxon-name-part-type="species" reg="fasciolata">fasciolata</tp:taxon-name-part></tp:taxon-name></italic> (<italic>N</italic>=8)</th><th rowspan="2" colspan="2"><italic><tp:taxon-name><tp:taxon-name-part taxon-name-part-type="genus" reg="Formosania">F.</tp:taxon-name-part><tp:taxon-name-part taxon-name-part-type="species" reg="galericula">galericula</tp:taxon-name-part></tp:taxon-name></italic> (<italic>N</italic>=11)</th></tr><tr><th rowspan="2" colspan="1">Holotype</th><th rowspan="1" colspan="2">Holotype+paratypes</th></tr><tr><th rowspan="1" colspan="1">Range</th><th rowspan="1" colspan="1">Mean+SD</th><th rowspan="1" colspan="1">Range</th><th rowspan="1" colspan="1">Mean+SD</th><th rowspan="1" colspan="1">Range</th><th rowspan="1" colspan="1">Mean+SD</th><th rowspan="1" colspan="1">Range</th><th rowspan="1" colspan="1">Mean+SD</th></tr><tr><td rowspan="1" colspan="1">Standard length (mm)</td><td rowspan="1" colspan="1">77.4</td><td rowspan="1" colspan="1">43.2–77.4</td><td rowspan="1" colspan="1">61.7±7.80</td><td rowspan="1" colspan="1">58.5–75.4</td><td rowspan="1" colspan="1">67.8±6.08</td><td rowspan="1" colspan="1">50.4–73.4</td><td rowspan="1" colspan="1">58.9±7.85</td><td rowspan="1" colspan="1">50.5–67.3</td><td rowspan="1" colspan="1">59.0±4.63</td></tr><tr><td rowspan="1" colspan="10">% <bold>of standard length (<abbrev xmlns:xlink="http://www.w3.org/1999/xlink" xlink:title="standard length" id="ABBRID0E2IAG" xlink:type="simple">SL</abbrev>)</bold></td></tr><tr><td rowspan="1" colspan="1">Body depth</td><td rowspan="1" colspan="1">17.9</td><td rowspan="1" colspan="1">16.1–21.1</td><td rowspan="1" colspan="1">17.6±1.29</td><td rowspan="1" colspan="1">17.3–19.2</td><td rowspan="1" colspan="1">18.4±0.59</td><td rowspan="1" colspan="1">16.2–17.4</td><td rowspan="1" colspan="1">16.8±0.41</td><td rowspan="1" colspan="1">13.5–18.4</td><td rowspan="1" colspan="1">15.5±1.37</td></tr><tr><td rowspan="1" colspan="1">Head length</td><td rowspan="1" colspan="1">22.9</td><td rowspan="1" colspan="1">22.5–25.9</td><td rowspan="1" colspan="1">23.6±1.05</td><td rowspan="1" colspan="1">21.1–24.5</td><td rowspan="1" colspan="1">23.1±0.99</td><td rowspan="1" colspan="1">22.7–27.0</td><td rowspan="1" colspan="1">24.2±1.48</td><td rowspan="1" colspan="1">22.7–26.3</td><td rowspan="1" colspan="1">24.5±1.00</td></tr><tr><td rowspan="1" colspan="1">Head depth</td><td rowspan="1" colspan="1">12.6</td><td rowspan="1" colspan="1">11.5–13.9</td><td rowspan="1" colspan="1">12.7±0.72</td><td rowspan="1" colspan="1">11.5–13.4</td><td rowspan="1" colspan="1">12.5±0.55</td><td rowspan="1" colspan="1">12.5–13.4</td><td rowspan="1" colspan="1">13.0±0.29</td><td rowspan="1" colspan="1">11.8–13.3</td><td rowspan="1" colspan="1">12.5±0.48</td></tr><tr><td rowspan="1" colspan="1">Head width</td><td rowspan="1" colspan="1">18.7</td><td rowspan="1" colspan="1">17.4–19.7</td><td rowspan="1" colspan="1">18.3±0.61</td><td rowspan="1" colspan="1">16.0–19.5</td><td rowspan="1" colspan="1">17.8±1.07</td><td rowspan="1" colspan="1">18.1–19.8</td><td rowspan="1" colspan="1">19.0±0.61</td><td rowspan="1" colspan="1">13.5–20.0</td><td rowspan="1" colspan="1">18.0±1.99</td></tr><tr><td rowspan="1" colspan="1">Length of caudal peduncle</td><td rowspan="1" colspan="1">12.2</td><td rowspan="1" colspan="1">12.2–14.3</td><td rowspan="1" colspan="1">13.2±0.65</td><td rowspan="1" colspan="1">10.5–13.9</td><td rowspan="1" colspan="1">11.8±1.01</td><td rowspan="1" colspan="1">10.2–12.8</td><td rowspan="1" colspan="1">11.1±0.82</td><td rowspan="1" colspan="1">10.4–13.0</td><td rowspan="1" colspan="1">11.8±0.83</td></tr><tr><td rowspan="1" colspan="1">Depth of caudal peduncle</td><td rowspan="1" colspan="1">12.4</td><td rowspan="1" colspan="1">12.4–14.3</td><td rowspan="1" colspan="1">12.9±0.59</td><td rowspan="1" colspan="1">11.3–13.2</td><td rowspan="1" colspan="1">12.2±0.58</td><td rowspan="1" colspan="1">12.2–13.8</td><td rowspan="1" colspan="1">13.1±0.56</td><td rowspan="1" colspan="1">10.2–12.7</td><td rowspan="1" colspan="1">11.3±0.65</td></tr><tr><td rowspan="1" colspan="1">Dorsal-fin length</td><td rowspan="1" colspan="1">20.7</td><td rowspan="1" colspan="1">19.6–22.4</td><td rowspan="1" colspan="1">20.9±0.90</td><td rowspan="1" colspan="1">20.2–23.1</td><td rowspan="1" colspan="1">21.4±0.96</td><td rowspan="1" colspan="1">20.2–23.2</td><td rowspan="1" colspan="1">21.8±1.03</td><td rowspan="1" colspan="1">19.6–22.4</td><td rowspan="1" colspan="1">21.2±0.84</td></tr><tr><td rowspan="1" colspan="1">Pectoral-fin length</td><td rowspan="1" colspan="1">23.5</td><td rowspan="1" colspan="1">22.0–25.0</td><td rowspan="1" colspan="1">23.7±0.92</td><td rowspan="1" colspan="1">22.3–24.2</td><td rowspan="1" colspan="1">23.3±0.53</td><td rowspan="1" colspan="1">22.8–27.4</td><td rowspan="1" colspan="1">24.5±1.47</td><td rowspan="1" colspan="1">22.4–26.7</td><td rowspan="1" colspan="1">25.0±1.31</td></tr><tr><td rowspan="1" colspan="1">Pelvic-fin length</td><td rowspan="1" colspan="1">20.3</td><td rowspan="1" colspan="1">19.0–21.2</td><td rowspan="1" colspan="1">19.9±0.65</td><td rowspan="1" colspan="1">19.2–21.6</td><td rowspan="1" colspan="1">20.2±0.80</td><td rowspan="1" colspan="1">19.8–22.2</td><td rowspan="1" colspan="1">21.0±0.90</td><td rowspan="1" colspan="1">19.1–21.8</td><td rowspan="1" colspan="1">20.8±0.87</td></tr><tr><td rowspan="1" colspan="1">Anal-fin length</td><td rowspan="1" colspan="1">19.1</td><td rowspan="1" colspan="1">16.8–19.1</td><td rowspan="1" colspan="1">18.1±0.74</td><td rowspan="1" colspan="1">17.7–20.5</td><td rowspan="1" colspan="1">19.3±1.04</td><td rowspan="1" colspan="1">18.1–22.1</td><td rowspan="1" colspan="1">19.6±1.18</td><td rowspan="1" colspan="1">17.1–19.8</td><td rowspan="1" colspan="1">18.4±0.99</td></tr><tr><td rowspan="1" colspan="1">Dorsal-fin base length</td><td rowspan="1" colspan="1">12.6</td><td rowspan="1" colspan="1">12.3–13.8</td><td rowspan="1" colspan="1">12.8±0.46</td><td rowspan="1" colspan="1">11.3–14.1</td><td rowspan="1" colspan="1">12.8±0.85</td><td rowspan="1" colspan="1">12.6–15.3</td><td rowspan="1" colspan="1">13.7±0.91</td><td rowspan="1" colspan="1">10.5–13.6</td><td rowspan="1" colspan="1">12.4±0.83</td></tr><tr><td rowspan="1" colspan="1">Pectoral-fin base length</td><td rowspan="1" colspan="1">7.5</td><td rowspan="1" colspan="1">6.6–8.4</td><td rowspan="1" colspan="1">7.3±0.58</td><td rowspan="1" colspan="1">6.2–8.0</td><td rowspan="1" colspan="1">6.8±0.57</td><td rowspan="1" colspan="1">6.3–8.1</td><td rowspan="1" colspan="1">7.4±0.61</td><td rowspan="1" colspan="1">6.4–8.5</td><td rowspan="1" colspan="1">7.3±0.58</td></tr><tr><td rowspan="1" colspan="1">Pelvic-fin base length</td><td rowspan="1" colspan="1">5.1</td><td rowspan="1" colspan="1">4.6–5.4</td><td rowspan="1" colspan="1">5.1±0.26</td><td rowspan="1" colspan="1">4.3–5.3</td><td rowspan="1" colspan="1">4.7±0.32</td><td rowspan="1" colspan="1">4.4–5.7</td><td rowspan="1" colspan="1">5.2±0.44</td><td rowspan="1" colspan="1">4.6–5.5</td><td rowspan="1" colspan="1">5.2±0.29</td></tr><tr><td rowspan="1" colspan="1">Anal-fin base length</td><td rowspan="1" colspan="1">7.4</td><td rowspan="1" colspan="1">6.4–8.1</td><td rowspan="1" colspan="1">7.1±0.51</td><td rowspan="1" colspan="1">6.3–8.0</td><td rowspan="1" colspan="1">7.3±0.59</td><td rowspan="1" colspan="1">5.9–8.6</td><td rowspan="1" colspan="1">7.2±1.03</td><td rowspan="1" colspan="1">6.0–7.7</td><td rowspan="1" colspan="1">6.9±0.49</td></tr><tr><td rowspan="1" colspan="1">Predorsal length</td><td rowspan="1" colspan="1">47.5</td><td rowspan="1" colspan="1">45.4–50.5</td><td rowspan="1" colspan="1">48.2±1.45</td><td rowspan="1" colspan="1">47.3–49.9</td><td rowspan="1" colspan="1">49.0±0.96</td><td rowspan="1" colspan="1">46.7–51.2</td><td rowspan="1" colspan="1">48.8±1.37</td><td rowspan="1" colspan="1">47.6–49.8</td><td rowspan="1" colspan="1">49.1±0.72</td></tr><tr><td rowspan="1" colspan="1">Prepectoral length</td><td rowspan="1" colspan="1">18.2</td><td rowspan="1" colspan="1">18.1–20.9</td><td rowspan="1" colspan="1">19.5±0.96</td><td rowspan="1" colspan="1">17.2–20.8</td><td rowspan="1" colspan="1">19.3±1.00</td><td rowspan="1" colspan="1">20.2–22.2</td><td rowspan="1" colspan="1">21.0±0.69</td><td rowspan="1" colspan="1">17.8–23.1</td><td rowspan="1" colspan="1">20.7±1.36</td></tr><tr><td rowspan="1" colspan="1">Prepelvic length</td><td rowspan="1" colspan="1">52.1</td><td rowspan="1" colspan="1">50.8–54.5</td><td rowspan="1" colspan="1">52.8±1.07</td><td rowspan="1" colspan="1">51.7–55.0</td><td rowspan="1" colspan="1">53.4±0.94</td><td rowspan="1" colspan="1">52.2–54.9</td><td rowspan="1" colspan="1">53.8±0.95</td><td rowspan="1" colspan="1">52.0–55.8</td><td rowspan="1" colspan="1">54.2±1.42</td></tr><tr><td rowspan="1" colspan="1">Preanal length</td><td rowspan="1" colspan="1">79.3</td><td rowspan="1" colspan="1">78.1–80.4</td><td rowspan="1" colspan="1">79.4±0.74</td><td rowspan="1" colspan="1">77.2–82.8</td><td rowspan="1" colspan="1">79.9±1.91</td><td rowspan="1" colspan="1">78.4–83.3</td><td rowspan="1" colspan="1">80.6±1.71</td><td rowspan="1" colspan="1">75.9–82.2</td><td rowspan="1" colspan="1">79.8±1.94</td></tr><tr><td rowspan="1" colspan="10">% <bold>of head length (<abbrev xmlns:xlink="http://www.w3.org/1999/xlink" xlink:title="head length" id="ABBRID0EU1AG" xlink:type="simple">HL</abbrev>)</bold></td></tr><tr><td rowspan="1" colspan="1">Snout length</td><td rowspan="1" colspan="1">47.8</td><td rowspan="1" colspan="1">44.6–48.2</td><td rowspan="1" colspan="1">46.0±0.93</td><td rowspan="1" colspan="1">40.7–44.8</td><td rowspan="1" colspan="1">43.2±1.35</td><td rowspan="1" colspan="1">42.2–43.8</td><td rowspan="1" colspan="1">43.2±0.49</td><td rowspan="1" colspan="1">39.9–45.9</td><td rowspan="1" colspan="1">43.1±1.96</td></tr><tr><td rowspan="1" colspan="1">Head depth</td><td rowspan="1" colspan="1">55.0</td><td rowspan="1" colspan="1">48.7–60.6</td><td rowspan="1" colspan="1">53.9±3.44</td><td rowspan="1" colspan="1">50.1–56.9</td><td rowspan="1" colspan="1">53.8±2.17</td><td rowspan="1" colspan="1">49.5–58.8</td><td rowspan="1" colspan="1">53.8±3.08</td><td rowspan="1" colspan="1">47.6–53.9</td><td rowspan="1" colspan="1">51.0±1.99</td></tr><tr><td rowspan="1" colspan="1">Eye diameter</td><td rowspan="1" colspan="1">13.9</td><td rowspan="1" colspan="1">13.7–16.8</td><td rowspan="1" colspan="1">15.1±1.07</td><td rowspan="1" colspan="1">13.1–15.8</td><td rowspan="1" colspan="1">14.3±0.90</td><td rowspan="1" colspan="1">14.8–17.7</td><td rowspan="1" colspan="1">16.3±0.92</td><td rowspan="1" colspan="1">15.1–17.3</td><td rowspan="1" colspan="1">15.9±0.81</td></tr><tr><td rowspan="1" colspan="1">Interorbital width</td><td rowspan="1" colspan="1">43.4</td><td rowspan="1" colspan="1">35.1–43.4</td><td rowspan="1" colspan="1">39.2±2.53</td><td rowspan="1" colspan="1">32.1–42.5</td><td rowspan="1" colspan="1">38.8±2.73</td><td rowspan="1" colspan="1">32.6–41.9</td><td rowspan="1" colspan="1">37.9±2.90</td><td rowspan="1" colspan="1">33.3–39.1</td><td rowspan="1" colspan="1">36.4±1.88</td></tr><tr><td rowspan="1" colspan="10">% <bold>of caudal peduncle length</bold></td></tr><tr><td rowspan="1" colspan="1">Depth of caudal peduncle</td><td rowspan="1" colspan="1">101.7</td><td rowspan="1" colspan="1">91.0–101.9</td><td rowspan="1" colspan="1">97.8±3.74</td><td rowspan="1" colspan="1">86.0–109.3</td><td rowspan="1" colspan="1">103.4±7.34</td><td rowspan="1" colspan="1">107.9–130.6</td><td rowspan="1" colspan="1">118.8±7.85</td><td rowspan="1" colspan="1">86.2–106.2</td><td rowspan="1" colspan="1">96.5±6.01</td></tr><tr><td rowspan="1" colspan="10">% <bold>of eye diameter</bold></td></tr><tr><td rowspan="1" colspan="1">the outermost pair of rostral barbels length</td><td rowspan="1" colspan="1">124.2</td><td rowspan="1" colspan="1">112.9–140.0</td><td rowspan="1" colspan="1">122.2±8.61</td><td rowspan="1" colspan="1">128.3–175.4</td><td rowspan="1" colspan="1">159.0±15.63</td><td rowspan="1" colspan="1">119.8–167.5</td><td rowspan="1" colspan="1">145.6±14.01</td><td rowspan="1" colspan="1">105.6–138.8</td><td rowspan="1" colspan="1">113.5±9.09</td></tr><tr><td rowspan="1" colspan="1">Maxillary barbels length</td><td rowspan="1" colspan="1">113.7</td><td rowspan="1" colspan="1">94.2–123.9</td><td rowspan="1" colspan="1">105.1±9.00</td><td rowspan="1" colspan="1">94.3–150.4</td><td rowspan="1" colspan="1">126.9±17.61</td><td rowspan="1" colspan="1">94.0–142.0</td><td rowspan="1" colspan="1">120.1±14.25</td><td rowspan="1" colspan="1">83.5–107.0</td><td rowspan="1" colspan="1">95.0±7.01</td></tr><tr><td rowspan="1" colspan="1">Lower lip papillae length</td><td rowspan="1" colspan="1">23.2</td><td rowspan="1" colspan="1">19.9–24.4</td><td rowspan="1" colspan="1">22.8±1.59</td><td rowspan="1" colspan="1">47.0–61.9</td><td rowspan="1" colspan="1">53.0±5.36</td><td rowspan="1" colspan="1">40.3–51.0</td><td rowspan="1" colspan="1">47.0±3.25</td><td rowspan="1" colspan="1">16.3–25.4</td><td rowspan="1" colspan="1">21.0±3.02</td></tr><tr><td rowspan="1" colspan="10">% <bold>of the postorbital length</bold></td></tr><tr><td rowspan="1" colspan="1">Snout length</td><td rowspan="1" colspan="1">124.3</td><td rowspan="1" colspan="1">114.5–125.0</td><td rowspan="1" colspan="1">119.6±3.62</td><td rowspan="1" colspan="1">97.7–102.7</td><td rowspan="1" colspan="1">100.6±1.46</td><td rowspan="1" colspan="1">99.6–103.5</td><td rowspan="1" colspan="1">101.6±1.43</td><td rowspan="1" colspan="1">96.4–102.4</td><td rowspan="1" colspan="1">99.3±1.78</td></tr><tr><td rowspan="1" colspan="10">
                        <bold>Meristic counts</bold>
                      </td></tr><tr><td rowspan="1" colspan="1">Dorsal-fin rays</td><td rowspan="1" colspan="1">iii,8</td><td rowspan="1" colspan="2">iii,8</td><td rowspan="1" colspan="2">iii,8</td><td rowspan="1" colspan="2">iii,8</td><td rowspan="1" colspan="2">iii,8</td></tr><tr><td rowspan="1" colspan="1">Pectoral-fin rays</td><td rowspan="1" colspan="1">i,14</td><td rowspan="1" colspan="2">i,13–14</td><td rowspan="1" colspan="2">i,14–15</td><td rowspan="1" colspan="2">i,14</td><td rowspan="1" colspan="2">i,13–14</td></tr><tr><td rowspan="1" colspan="1">Pelvic-fin rays</td><td rowspan="1" colspan="1">i,8</td><td rowspan="1" colspan="2">i,8</td><td rowspan="1" colspan="2">i,8</td><td rowspan="1" colspan="2">i,8</td><td rowspan="1" colspan="2">i,8</td></tr><tr><td rowspan="1" colspan="1">Anal-fin rays</td><td rowspan="1" colspan="1">ii,5</td><td rowspan="1" colspan="2">ii,5</td><td rowspan="1" colspan="2">ii,5</td><td rowspan="1" colspan="2">ii,5</td><td rowspan="1" colspan="2">ii,5</td></tr><tr><td rowspan="1" colspan="1">Lateral-line scales</td><td rowspan="1" colspan="1">92</td><td rowspan="1" colspan="2">92–98</td><td rowspan="1" colspan="2">89–100</td><td rowspan="1" colspan="2">90–96</td><td rowspan="1" colspan="2">89–95</td></tr></tbody></table></table-wrap><fig id="F1" position="float" orientation="portrait"><object-id xmlns:xlink="http://www.w3.org/1999/xlink" content-type="doi" xlink:type="simple">10.3897/zookeys.1182.104240.figure1</object-id><object-id xmlns:xlink="http://www.w3.org/1999/xlink" content-type="arpha" xlink:type="simple">8DB31CFF-00AA-50B4-A994-CFC1BC9AF0D3</object-id><label>Figure 1.</label><caption><p>Lateral (<bold>A)</bold> dorsal (<bold>B)</bold> and ventral (<bold>C)</bold> views of <italic><tp:taxon-name><tp:taxon-name-part taxon-name-part-type="genus" reg="Formosania">Formosania</tp:taxon-name-part><tp:taxon-name-part taxon-name-part-type="species" reg="immaculata">immaculata</tp:taxon-name-part></tp:taxon-name></italic> sp. nov., holotype, adult, SHOU2021060325.</p></caption><graphic xmlns:xlink="http://www.w3.org/1999/xlink" xlink:href="zookeys-1182-207_article-104240__-g001.jpg" position="float" orientation="portrait" xlink:type="simple" id="oo_921968.jpg"><uri content-type="original_file" xlink:type="simple">https://binary.pensoft.net/fig/921968</uri></graphic></fig><fig id="F5" position="float" orientation="portrait"><object-id xmlns:xlink="http://www.w3.org/1999/xlink" content-type="doi" xlink:type="simple">10.3897/zookeys.1182.104240.figure2</object-id><object-id xmlns:xlink="http://www.w3.org/1999/xlink" content-type="arpha" xlink:type="simple">B9EF7F54-74AC-5581-A263-5BD00DFEBEBB</object-id><label>Figure 2.</label><caption><p>Ventral view of mouth of <bold>A</bold><italic><tp:taxon-name><tp:taxon-name-part taxon-name-part-type="genus" reg="Formosania">Formosania</tp:taxon-name-part><tp:taxon-name-part taxon-name-part-type="species" reg="immaculata">immaculata</tp:taxon-name-part></tp:taxon-name></italic> sp. nov., SHOU2021060325, holotype <bold>B</bold><italic><tp:taxon-name><tp:taxon-name-part taxon-name-part-type="genus" reg="Formosania">Formosania</tp:taxon-name-part><tp:taxon-name-part taxon-name-part-type="species" reg="stigmata">stigmata</tp:taxon-name-part></tp:taxon-name></italic>, SHOU2021060180. lj: lower jaw; llp: lower lip papilla; mb: maxillary barbel; rb: rostral barbel; rf: rostral fold; uj: upper jaw; ul: upper lip.</p></caption><graphic xmlns:xlink="http://www.w3.org/1999/xlink" xlink:href="zookeys-1182-207_article-104240__-g002.jpg" position="float" orientation="portrait" xlink:type="simple" id="oo_921969.jpg"><uri content-type="original_file" xlink:type="simple">https://binary.pensoft.net/fig/921969</uri></graphic></fig><p>Head depressed in lateral view; head width always greater than depth; head width 17.4–19.7% of <abbrev xmlns:xlink="http://www.w3.org/1999/xlink" xlink:title="standard length" id="ABBRID0EOJBG" xlink:type="simple">SL</abbrev>. Snout obtuse in dorsal view and longer than postorbital length; snout length 114.5%–125.0% of postorbital length. Mouth inferior and arched. Lips fleshy, with upper lip wide, without obvious convex particles; lower lip with a pair of papillae and a pair of lobulated papillae (Fig. <xref ref-type="fig" rid="F5">2A</xref>). Upper lip connected to lower lip around the corners of mouth by a papillated flap and one pair of maxillary barbels at the corners of mouth. Upper jaw covered by upper lip. Rostral fold appeared at end of snout, with 13 well-developed rostral barbels in an irregular row, covered with small spots. All rostral barbels connected with rostral fold. Outermost pair of rostral barbels longest and slightly longer than eye diameter, with a length of 112.9%–140.0% of eye diameter. Anterior and posterior nostrils adjacent with a well-developed flap on anterior ones. Eyes normal; diameter 13.7%–16.8% of <abbrev xmlns:xlink="http://www.w3.org/1999/xlink" xlink:title="head length" id="ABBRID0EWJBG" xlink:type="simple">HL</abbrev>. Gill openings reached ventral surface of head, with its upper extremity reaching the level of upper margin of orbit. Body elongated, the anterior part of body cylindrical and laterally compressed behind dorsal-fin base. The greatest depth of body at dorsal-fin origin and the least depth at caudal-fin base; body depth at dorsal-fin origin 16.1%–21.1% of <abbrev xmlns:xlink="http://www.w3.org/1999/xlink" xlink:title="standard length" id="ABBRID0E1JBG" xlink:type="simple">SL</abbrev>. Body scaled but scales absent on head and before the middle of pectoral-fin base of abdomen. Scales minute, lateral line complete with 92–98 perforated scales. Caudal peduncle compressed laterally; length equal to peduncle depth.</p><p>Dorsal fin had three unbranched and eight branched rays; origin slightly in front of pelvic-fin insertion, situated slightly ahead to the midpoint between snout tip and caudal-fin base. Pectoral fin developed, with one unbranched and 13–14 branched rays. Pelvic fins long with one unbranched and eight branched rays, tips of depressed pelvic fins reaching anus when pelvic-fin rays extended backward. Anus in middle of pelvic-fin insertion and anal-fin insertion; anal fin with two unbranched and five branched rays, with the tip of anal fin closing or reaching to caudal-fin base. Caudal fin slightly forked; lower lobe slightly longer than upper lobe.</p><p><bold><italic>Coloration</italic>.</bold> In life, body slightly brown; fins and rostral barbels slightly red; with inconspicuous black blotches on back of head (Fig. <xref ref-type="fig" rid="F3">5</xref>). In 10% formalin-fixed specimens, dorsal and flank of head and body grayish-brown; ventral surface of head and abdomen white to yellowish with many black spots after pectoral fins; all fins hyaline and light gray, without obvious blotches (Fig. <xref ref-type="fig" rid="F1">1</xref>).</p></tp:treatment-sec><tp:treatment-sec sec-type="diagnosis" id="SECID0EOKBG"><title>Diagnosis.</title><p><italic><tp:taxon-name><tp:taxon-name-part taxon-name-part-type="genus" reg="Formosania">Formosania</tp:taxon-name-part><tp:taxon-name-part taxon-name-part-type="species" reg="immaculata">immaculata</tp:taxon-name-part></tp:taxon-name></italic> sp. nov. resembles the <italic><tp:taxon-name><tp:taxon-name-part taxon-name-part-type="genus" reg="Formosania">Formosania</tp:taxon-name-part><tp:taxon-name-part taxon-name-part-type="species" reg="davidi">davidi</tp:taxon-name-part></tp:taxon-name></italic> species group (<italic><tp:taxon-name><tp:taxon-name-part taxon-name-part-type="genus" reg="Formosania">F.</tp:taxon-name-part><tp:taxon-name-part taxon-name-part-type="species" reg="davidi">davidi</tp:taxon-name-part></tp:taxon-name></italic>, <italic><tp:taxon-name><tp:taxon-name-part taxon-name-part-type="genus" reg="Formosania">F.</tp:taxon-name-part><tp:taxon-name-part taxon-name-part-type="species" reg="galericula">galericula</tp:taxon-name-part></tp:taxon-name></italic> and <italic><tp:taxon-name><tp:taxon-name-part taxon-name-part-type="genus" reg="Formosania">F.</tp:taxon-name-part><tp:taxon-name-part taxon-name-part-type="species" reg="fasciolata">fasciolata</tp:taxon-name-part></tp:taxon-name></italic>) in having 13 well-developed rostral barbels arranged in one irregular row (Fig. <xref ref-type="fig" rid="F5">2A</xref>), while other congeners arranged in 2 rows (Fig. <xref ref-type="fig" rid="F5">2B</xref>). It is distinguished from the three species in the <italic><tp:taxon-name><tp:taxon-name-part taxon-name-part-type="genus" reg="Formosania">Formosania</tp:taxon-name-part><tp:taxon-name-part taxon-name-part-type="species" reg="davidi">davidi</tp:taxon-name-part></tp:taxon-name></italic> species group by having no obvious blotches or stripes (vs. having blotches or stripes) on the body and snout length longer than (vs. equal to) postorbital length (see Fig. <xref ref-type="fig" rid="F6">3</xref> and Table <xref ref-type="table" rid="T3">3</xref>). The new species differs from <italic><tp:taxon-name><tp:taxon-name-part taxon-name-part-type="genus" reg="Formosania">F.</tp:taxon-name-part><tp:taxon-name-part taxon-name-part-type="species" reg="davidi">davidi</tp:taxon-name-part></tp:taxon-name></italic> in having shorter rostral barbels [outermost pair 112.9%–140.0% (average 122.2) vs. 128.3%–175.4% (average 159.0%) of eye diameter], shorter lower lip papillae [19.9%–24.4% (average 22.8) vs. 47.0%–61.9% (average 53.0%) of eye diameter] and narrower abdominal scaleless area (extending to middle of pectoral-fin base vs. extending slightly behind pectoral-fin axil) (see Table <xref ref-type="table" rid="T3">3</xref>); from <italic><tp:taxon-name><tp:taxon-name-part taxon-name-part-type="genus" reg="Formosania">F.</tp:taxon-name-part><tp:taxon-name-part taxon-name-part-type="species" reg="fasciolata">fasciolata</tp:taxon-name-part></tp:taxon-name></italic> in having shorter rostral barbels [outermost pair 112.9%–140.0% (average 122.2) vs. 119.8%–167.5% (average 145.6%)] of eye diameter, shorter lower lip papillae [19.9%–24.4% (average 22.8) vs. 40.3%–51.0% (average 47.0%) of eye diameter] and shorter depth of caudal peduncle [91.0%–101.9% (average 97.8%) vs. 107.9%–130.6% (average 118.8%) of caudal peduncle length]; and from <italic><tp:taxon-name><tp:taxon-name-part taxon-name-part-type="genus" reg="Formosania">F.</tp:taxon-name-part><tp:taxon-name-part taxon-name-part-type="species" reg="galericula">galericula</tp:taxon-name-part></tp:taxon-name></italic> in having narrower abdominal scaleless area (extending to middle of pectoral-fin base vs. extending slightly behind pectoral-fin axil).</p><table-wrap id="T3" position="float" orientation="portrait"><label>Table 3.</label><caption><p>Comparison of characters among <italic><tp:taxon-name><tp:taxon-name-part taxon-name-part-type="genus" reg="Formosania">Formosania</tp:taxon-name-part><tp:taxon-name-part taxon-name-part-type="species" reg="immaculata">immaculata</tp:taxon-name-part></tp:taxon-name></italic> sp. nov., <italic><tp:taxon-name><tp:taxon-name-part taxon-name-part-type="genus" reg="Formosania">F.</tp:taxon-name-part><tp:taxon-name-part taxon-name-part-type="species" reg="davidi">davidi</tp:taxon-name-part></tp:taxon-name></italic>, <italic><tp:taxon-name><tp:taxon-name-part taxon-name-part-type="genus" reg="Formosania">F.</tp:taxon-name-part><tp:taxon-name-part taxon-name-part-type="species" reg="fasciolata">fasciolata</tp:taxon-name-part></tp:taxon-name></italic> and <italic><tp:taxon-name><tp:taxon-name-part taxon-name-part-type="genus" reg="Formosania">F.</tp:taxon-name-part><tp:taxon-name-part taxon-name-part-type="species" reg="galericula">galericula</tp:taxon-name-part></tp:taxon-name></italic>.</p></caption><table id="TID0EO5AI" rules="all"><tbody><tr><th rowspan="1" colspan="1"/><th rowspan="1" colspan="1"><italic><tp:taxon-name><tp:taxon-name-part taxon-name-part-type="genus" reg="Formosania">F.</tp:taxon-name-part><tp:taxon-name-part taxon-name-part-type="species" reg="immaculata">immaculata</tp:taxon-name-part></tp:taxon-name></italic> sp. nov.</th><th rowspan="1" colspan="1">
                        <italic>
                          <tp:taxon-name><tp:taxon-name-part taxon-name-part-type="genus" reg="Formosania">F.</tp:taxon-name-part><tp:taxon-name-part taxon-name-part-type="species" reg="davidi">davidi</tp:taxon-name-part></tp:taxon-name>
                        </italic>
                      </th><th rowspan="1" colspan="1">
                        <italic>
                          <tp:taxon-name><tp:taxon-name-part taxon-name-part-type="genus" reg="Formosania">F.</tp:taxon-name-part><tp:taxon-name-part taxon-name-part-type="species" reg="fasciolata">fasciolata</tp:taxon-name-part></tp:taxon-name>
                        </italic>
                      </th><th rowspan="1" colspan="1">
                        <italic>
                          <tp:taxon-name><tp:taxon-name-part taxon-name-part-type="genus" reg="Formosania">F.</tp:taxon-name-part><tp:taxon-name-part taxon-name-part-type="species" reg="galericula">galericula</tp:taxon-name-part></tp:taxon-name>
                        </italic>
                      </th></tr><tr><td rowspan="1" colspan="1">Distribution</td><td rowspan="1" colspan="1">Ou-jiang</td><td rowspan="1" colspan="1">Min-jiang</td><td rowspan="1" colspan="1">Feiyun-jiang</td><td rowspan="1" colspan="1">Ou-jiang</td></tr><tr><td rowspan="1" colspan="1">Blotches on the back</td><td rowspan="1" colspan="1">Absent</td><td rowspan="1" colspan="1">7–9 black blotches</td><td rowspan="1" colspan="1">7–9 light-colored blotches</td><td rowspan="1" colspan="1">7–13 black blotches</td></tr><tr><td rowspan="1" colspan="1">Blotches on the flank</td><td rowspan="1" colspan="1">Absent</td><td rowspan="1" colspan="1">Irregular blotches</td><td rowspan="1" colspan="1">18–22 anomalistic stripes</td><td rowspan="1" colspan="1">Filled with irregular blotches</td></tr><tr><td rowspan="1" colspan="1">Pectoral-fin rays</td><td rowspan="1" colspan="1">i,13–14</td><td rowspan="1" colspan="1">i,14–15</td><td rowspan="1" colspan="1">i,14</td><td rowspan="1" colspan="1">i,13–14</td></tr><tr><td rowspan="1" colspan="1">Outermost pair of rostral barbels length (% of eye diameter)</td><td rowspan="1" colspan="1">112.9–140.0 (122.2±8.61)</td><td rowspan="1" colspan="1">128.3–175.4 (159.0±15.63)</td><td rowspan="1" colspan="1">119.8–167.5 (145.6±14.01)</td><td rowspan="1" colspan="1">105.6–138.8 (113.5±9.09)</td></tr><tr><td rowspan="1" colspan="1">Lower lip papillae length (% of eye diameter)</td><td rowspan="1" colspan="1">19.9–24.4 (22.8±1.59)</td><td rowspan="1" colspan="1">47.0–61.9 (53.0±5.36)</td><td rowspan="1" colspan="1">40.3–51.0 (47.0±3.25)</td><td rowspan="1" colspan="1">16.3–25.4 (21.0±3.02)</td></tr><tr><td rowspan="1" colspan="1">Depth of caudal peduncle (% of caudal peduncle length)</td><td rowspan="1" colspan="1">91.0–101.9 (97.8±3.74)</td><td rowspan="1" colspan="1">86.0–109.3 (103.4±7.34)</td><td rowspan="1" colspan="1">107.9–130.6 (118.8±7.85)</td><td rowspan="1" colspan="1">86.2–106.2 (96.5±6.01)</td></tr><tr><td rowspan="1" colspan="1">Abdominal scaleless area</td><td rowspan="1" colspan="1">Extending to the middle of the pectoral-fin base</td><td rowspan="1" colspan="1">Extending slightly behind the pectoral-fin axil</td><td rowspan="1" colspan="1">Extending to the middle of the pectoral-fin base</td><td rowspan="1" colspan="1">Extending slightly behind the pectoral-fin axil</td></tr><tr><td rowspan="1" colspan="1">Snout length (% of the postorbital length)</td><td rowspan="1" colspan="1">114.5–125.0 (119.6±3.62)</td><td rowspan="1" colspan="1">97.7–102.7 (100.6±1.46)</td><td rowspan="1" colspan="1">99.6–103.5 (101.6±1.43)</td><td rowspan="1" colspan="1">96.4–102.4 (99.3±1.78)</td></tr></tbody></table></table-wrap><fig id="F6" position="float" orientation="portrait"><object-id xmlns:xlink="http://www.w3.org/1999/xlink" content-type="doi" xlink:type="simple">10.3897/zookeys.1182.104240.figure3</object-id><object-id xmlns:xlink="http://www.w3.org/1999/xlink" content-type="arpha" xlink:type="simple">DD63FAA8-EFD8-5FE1-ACEA-6B97E892ADF2</object-id><label>Figure 3.</label><caption><p>Lateral and dorsal views of <bold>A</bold><italic><tp:taxon-name><tp:taxon-name-part taxon-name-part-type="genus" reg="Formosania">Formosania</tp:taxon-name-part><tp:taxon-name-part taxon-name-part-type="species" reg="davidi">davidi</tp:taxon-name-part></tp:taxon-name></italic>, SHOU2021060176 <bold>B</bold><italic><tp:taxon-name><tp:taxon-name-part taxon-name-part-type="genus" reg="Formosania">Formosania</tp:taxon-name-part><tp:taxon-name-part taxon-name-part-type="species" reg="fasciolata">fasciolata</tp:taxon-name-part></tp:taxon-name></italic>, SHOU2021060200 <bold>C</bold><italic><tp:taxon-name><tp:taxon-name-part taxon-name-part-type="genus" reg="Formosania">Formosania</tp:taxon-name-part><tp:taxon-name-part taxon-name-part-type="species" reg="galericula">galericula</tp:taxon-name-part></tp:taxon-name></italic>, SHOU2021060169.</p></caption><graphic xmlns:xlink="http://www.w3.org/1999/xlink" xlink:href="zookeys-1182-207_article-104240__-g003.jpg" position="float" orientation="portrait" xlink:type="simple" id="oo_921970.jpg"><uri content-type="original_file" xlink:type="simple">https://binary.pensoft.net/fig/921970</uri></graphic></fig></tp:treatment-sec><tp:treatment-sec sec-type="etymology" id="SECID0EIYBG"><title>Etymology.</title><p>The specific epithet is the Latin form of the word <italic>immaculate</italic> here referring to the unique body of no blotches or stripes. We propose the Chinese common name Wú Bān Yīng Kǒu Qiū (无斑缨口鳅).</p></tp:treatment-sec><tp:treatment-sec sec-type="distribution" id="SECID0EQYBG"><title>Distribution and habitat.</title><p>The new species is known only from the upper reaches of the Xuanping-Xi, a stream tributary to the Ou-Jiang River, in Wuyi County, Zhejiang Province, China (Fig. <xref ref-type="fig" rid="F2">4</xref>). It inhabits fast-flowing streams with gravelly and pebbly substrates (Fig. <xref ref-type="fig" rid="F3">5</xref>).</p><fig id="F2" position="float" orientation="portrait"><object-id xmlns:xlink="http://www.w3.org/1999/xlink" content-type="doi" xlink:type="simple">10.3897/zookeys.1182.104240.figure4</object-id><object-id xmlns:xlink="http://www.w3.org/1999/xlink" content-type="arpha" xlink:type="simple">1CB33442-756E-5591-A47F-E682EECAA18E</object-id><label>Figure 4.</label><caption><p>Map showing collection localities of nine species of <italic><tp:taxon-name><tp:taxon-name-part taxon-name-part-type="genus" reg="Formosania">Formosania</tp:taxon-name-part></tp:taxon-name></italic> involved in the present study. The names of rivers are italicized, and the city of Jinhua is highlighted.</p></caption><graphic xmlns:xlink="http://www.w3.org/1999/xlink" xlink:href="zookeys-1182-207_article-104240__-g004.jpg" position="float" orientation="portrait" xlink:type="simple" id="oo_921971.jpg"><uri content-type="original_file" xlink:type="simple">https://binary.pensoft.net/fig/921971</uri></graphic></fig><fig id="F3" position="float" orientation="portrait"><object-id xmlns:xlink="http://www.w3.org/1999/xlink" content-type="doi" xlink:type="simple">10.3897/zookeys.1182.104240.figure5</object-id><object-id xmlns:xlink="http://www.w3.org/1999/xlink" content-type="arpha" xlink:type="simple">74A102AE-C0FB-57C5-A66A-B4AC3A023FB2</object-id><label>Figure 5.</label><caption><p>Habitat and live specimen of <italic><tp:taxon-name><tp:taxon-name-part taxon-name-part-type="genus" reg="Formosania">Formosania</tp:taxon-name-part><tp:taxon-name-part taxon-name-part-type="species" reg="immaculata">immaculata</tp:taxon-name-part></tp:taxon-name></italic> sp. nov.</p></caption><graphic xmlns:xlink="http://www.w3.org/1999/xlink" xlink:href="zookeys-1182-207_article-104240__-g005.jpg" position="float" orientation="portrait" xlink:type="simple" id="oo_921972.jpg"><uri content-type="original_file" xlink:type="simple">https://binary.pensoft.net/fig/921972</uri></graphic></fig></tp:treatment-sec></tp:taxon-treatment>
